# Supplementary material for: The Gut Microbiota Affects Anti‐TNF Responsiveness by Activating the NAD+ Salvage Pathway in Ulcerative Colitis
Source: Adv Sci (Weinh). 2024 Dec 30;12(8):2413128. doi: 10.1002/advs.202413128 (PMC11848563; doi:10.1002/advs.202413128)
Supplement: Supplementary file 2 — Supporting Table 1 [file ADVS-12-2413128-s001.xlsx]

## Sheet: Sheet1
Index	Formula	Compounds	Class I	Class II	CAS	Level	PBS1	PBS3	PBS5	FN1	FN3	FN5	VIP	Fold_Change	Log2FC
MEDN0005	C4H9NO3	L-Threonine	Amino acid and Its metabolomics	Amino acids	72-19-5	B	1847300	1687200	2532100	1690100	2200100	2457500	0.205645	1.04634	0.0653458
MEDN0007	C6H14N4O2	L-Arginine	Amino acid and Its metabolomics	Amino acids	74-79-3	B	750870	679370	1059900	843810	1060900	1035400	0.748106	1.1807	0.239643
MEDN0009	C4H7NO4	L-Aspartic Acid	Amino acid and Its metabolomics	Amino acids	56-84-8	A	2377600	2636700	3830800	3183900	2861500	3359700	0.383941	1.06331	0.0885648
MEDN0015	C9H11NO2	L-Phenylalanine	Amino acid and Its metabolomics	Amino acids	63-91-2	A	16796000	16917000	19363000	17701000	18933000	19116000	0.649233	1.05038	0.0709122
MEDN0017	C5H7NO3	L-Pyroglutamic Acid	Amino acid and Its metabolomics	Amino acid derivatives	98-79-3	A	26412	26683	45966	61776	48713	56037	1.20407	1.68105	0.749358
MEDN0022	C8H14N2O5	(5-L-Glutamyl)-L-Amino Acid	Amino acid and Its metabolomics	Small Peptide	5875-41-2	A	9	9	115550	77728	37814	67353	0.987162	1.58257	0.662274
MEDN0040	C7H12N2O3	Glycyl-L-Proline	Amino acid and Its metabolomics	Small Peptide	704-15-4	B	14056	13063	16656	40487	49309	74339	1.40211	3.74951	1.9067
MEDN0042	C4H8N2O3	L-Asparagine Anhydrous	Amino acid and Its metabolomics	Amino acids	70-47-3	A	631320	519240	789200	702920	884360	968360	0.98268	1.3175	0.397806
MEDN0046	C5H10N2O3	L-Glutamine	Amino acid and Its metabolomics	Amino acids	56-85-9	A	973140	913100	1074300	963520	1144000	1130800	0.762657	1.09383	0.129385
MEDN0053	C6H9NO5	N-Acetylaspartate	Amino acid and Its metabolomics	Amino acid derivatives	997-55-7	B	22326	7627.6	45448	36688	48507	52189	0.898772	1.82203	0.865547
MEDN0056	C8H15NO3	N-Acetyl-L-Leucine	Amino acid and Its metabolomics	Amino acid derivatives	1188-21-2	B	6377.8	4022.3	5518.1	5508.1	9851.7	3780.8	0.311577	1.20243	0.265959
MEDN0062	C5H9NO3	N-Propionylglycine	Amino acid and Its metabolomics	Amino acids	21709-90-0	B	88714	80918	152040	78825	110480	131860	0.0435584	0.998424	-0.00227568
MEDN0065	C3H8NO6P	O-Phospho-L-Serine	Amino acid and Its metabolomics	Amino acid derivatives	407-41-0	A	6680.4	7170.4	7180.9	14032	15106	6571.1	1.00112	1.69787	0.763726
MEDN0070	C3H7NO2	Sarcosine	Amino acid and Its metabolomics	Amino acids	107-97-1	A	8131.5	8034.8	15536	3462.2	15080	9015	0.367704	0.869249	-0.202158
MEDN0092	C8H8O4	3,4-Dihydroxybenzeneacetic Acid	Benzene and substituted derivatives	Phenolic acids	102-32-9	B	17737	18818	16175	15385	18474	30278	0.484358	1.21633	0.282533
MEDN0098	C6H5NO2	2-Picolinic Acid	Heterocyclic compounds	Pyridine and pyridine derivatives	98-98-6	A	5214	6954	20954	32802	29507	48047	1.2339	3.3318	1.7363
MEDN0110	C26H43NO5	Glycoursodeoxycholic Acid	Bile acids	Bile acids	64480-66-6	A	54255	61034	59536	59690	49742	54827	0.653192	0.939562	-0.0899391
MEDN0113	C26H43NO5	Glycochenodeoxycholic Acid	Bile acids	Bile acids	640-79-9	A	58998	53497	65691	66595	78136	80226	1.19208	1.26248	0.336265
MEDN0120	C6H14O6	Dulcitol	Carboxylic acids and derivatives	Sugar alcohols	608-66-2	A	51992	32621	40945	56150	60496	58792	1.14688	1.39727	0.482607
MEDN0140	C5H4N4O2	Xanthine	Nucleotide And Its metabolomics	Nucleotide and Its metabolomics	69-89-6	A	1888300	2304900	2329900	4867700	8331400	6265600	1.41129	2.98396	1.57723
MEDN0142	C5H5N5O	2-Hydroxy-6-Aminopurine	Nucleotide And Its metabolomics	Nucleotide and Its metabolomics	3373-53-3	A	9	9	9	16585	15296	9145.5	1.47226	1519.5	10.5694
MEDN0145	C11H15N5O3S	5'-Deoxy-5'-(Methylthio) Adenosine	Nucleotide And Its metabolomics	Nucleotide and Its metabolomics	2457-80-9	B	13370	8504.4	10306	9642.6	15019	11299	0.416954	1.11747	0.160235
MEDN0146	C5H6N2O3	5-Hydroxymethyluracil	Nucleotide And Its metabolomics	Nucleotide and Its metabolomics	4433-40-3	B	278020	384450	563640	137180	119640	302610	1.1336	0.456264	-1.13206
MEDN0155	C9H13N3O5	Cytidine	Nucleotide And Its metabolomics	Nucleotide and Its metabolomics	65-46-3	A	87519	86887	78030	62450	95605	88080	0.222575	0.975039	-0.0364678
MEDN0160	C10H13N5O5	Guanosine	Nucleotide And Its metabolomics	Nucleotide and Its metabolomics	118-00-3	B	50036	52706	48284	49447	162730	90797	0.958679	2.0061	1.0044
MEDN0163	C5H4N4O	Hypoxanthine	Nucleotide And Its metabolomics	Nucleotide and Its metabolomics	68-94-0	A	3487100	3455400	4680100	5643200	8585900	7520900	1.31557	1.87135	0.904083
MEDN0168	C10H14N2O5	Thymidine	Nucleotide And Its metabolomics	Nucleotide and Its metabolomics	50-89-5	A	4684.1	5204.6	8980.4	13270	44277	17305	1.24884	3.96691	1.98802
MEDN0171	C9H12N2O6	Uridine	Nucleotide And Its metabolomics	Nucleotide and Its metabolomics	58-96-8	A	728320	832130	1146900	1673100	2506800	1925300	1.35935	2.25505	1.17316
MEDN0180	C8H11NO3	Norepinephrine	Hormones and hormone related compunds	Hormones and hormone related compunds	51-41-2	B	140140	107490	160150	115830	171560	92961	0.272474	0.932736	-0.10046
MEDN0201	C4H6O4	Succinic Acid	Organic acid And Its derivatives	Organicacid and Its derivatives	110-15-6	A	542230	628080	711990	688860	813510	750830	1.05948	1.19705	0.259479
MEDN0203	C6H6O6	Cis-Aconitic Acid	Organic acid And Its derivatives	Organicacid and Its derivatives	585-84-2	A	18118	31797	50520	67987	58836	51798	1.09697	1.77847	0.83064
MEDN0209	C10H12N2	Tryptamine	Tryptamines,Cholines,Pigments	Tryptamines	61-54-1	B	9740.6	7633.1	11043	9456.9	12615	6877.7	0.0296275	1.01875	0.0268044
MEDN0213	C6H14O6	D-Sorbitol	Carboxylic acids and derivatives	Sugar alcohols	50-70-4	B	37861	41110	37439	53340	49122	46839	1.38321	1.28254	0.359009
MEDN0220	C6H12O6	D-Glucose	Carboxylic acids and derivatives	Sugars	50-99-7	A	39574	25277	29335	44903	74556	65444	1.25169	1.96317	0.973184
MEDN0224	C12H22O11	D-Trehalose	Carboxylic acids and derivatives	Sugars	99-20-7	A	89974	132000	58453	67557	81461	164630	0.153769	1.11847	0.161521
MEDN0229	C12H22O11	Lactose	Carboxylic acids and derivatives	Sugars	63-42-3	B	89974	132000	58453	67557	81461	164630	0.153769	1.11847	0.161521
MEDN0230	C12H22O11	Lactulose	Carboxylic acids and derivatives	Sugars	4618-18-2	A	89974	132000	58453	67557	81461	164630	0.153769	1.11847	0.161521
MEDN0233	C12H22O11	Maltose	Carboxylic acids and derivatives	Sugars	69-79-4	A	89974	132000	58453	67557	81461	164630	0.153769	1.11847	0.161521
MEDN0239	C6H12O7	Gluconic Acid	Carboxylic acids and derivatives	Sugar acids	526-95-4	B	1891.2	1798.1	1749.8	2357.9	1696.9	1185.4	0.247555	0.963431	-0.0537461
MEDN0241	C27H44O	Vitamin D3	CoEnzyme and vitamins	CoEnzyme and vitamins	67-97-0	B	6657.9	40053	4261.7	27136	62794	34195	0.999642	2.43513	1.284
MEDN0245	C9H17NO5	Pantothenate	CoEnzyme and vitamins	CoEnzyme and vitamins	79-83-4	B	604320	544500	692590	501280	428230	538750	1.13375	0.797356	-0.326703
MEDN0285	C5H8O4	2-Methylsuccinic Acid	Organic acid And Its derivatives	Organicacid and Its derivatives	498-21-5	A	82277	70453	173730	65063	39560	54854	1.0624	0.488504	-1.03356
MEDN0299	C6H10O4	Adipic Acid	Organic acid And Its derivatives	Organicacid and Its derivatives	124-04-9	A	131830	214360	198520	139990	160240	216560	0.174998	0.948743	-0.0759102
MEDN0305	C4H9N3O2	Creatine	Organic acid And Its derivatives	Organicacid and Its derivatives	57-00-1	B	340490	449830	405810	283740	267020	247910	1.32446	0.667712	-0.582703
MEDN0311	C12H22O4	Dodecanedioic Aicd	FA	FFA	693-23-2	A	8124.6	5202	7418.8	8367.4	5136	4797.2	0.444999	0.882152	-0.180901
MEDN0314	C5H8O4	Glutaric Acid	Organic acid And Its derivatives	Organicacid and Its derivatives	110-94-1	A	82277	70453	173730	65063	39560	54854	1.0624	0.488504	-1.03356
MEDN0316	C3H9N3O3S	Guanidinoethyl Sulfonate	Organic acid And Its derivatives	Sulfonic acids	543-18-0	B	76486	41719	127100	198000	150660	163500	1.14596	2.08785	1.06202
MEDN0327	C5H6N2O4	L-Dihydroorotic Acid	Organic acid And Its derivatives	Organicacid and Its derivatives	5988-19-2	B	46937	44487	31074	43016	43694	37752	0.156674	1.01603	0.0229471
MEDN0335	C4H6O4	Methylmalonic Acid	Organic acid And Its derivatives	Organicacid and Its derivatives	516-05-2	B	542230	628080	711990	688860	813510	750830	1.05948	1.19705	0.259479
MEDN0340	C5H5NO2	Pyrrole-2-Carboxylic Acid	Organic acid And Its derivatives	Organicacid and Its derivatives	634-97-9	A	758.76	1012.4	428.67	383.59	373.91	362.61	1.13768	0.50918	-0.973752
MEDN0344	C8H14O4	Subericacid	Organic acid And Its derivatives	Organicacid and Its derivatives	505-48-6	A	136710	145130	137020	122530	99998	141550	0.896201	0.869212	-0.202221
MEDN0362	C23H46NO7P	Lysope 18:1	GP	LPE	-	A	25629000	26855000	29244000	46983000	41864000	44072000	1.44319	1.62636	0.701645
MEDN0364	C23H48NO7P	Lysope 18:0	GP	LPE	-	A	15939000	18015000	20680000	26958000	24709000	30341000	1.33007	1.50104	0.585966
MEDN0366	C21H44NO7P	Lysope 16:0	GP	LPE	-	A	18471000	18920000	23489000	27698000	28187000	30453000	1.33743	1.41817	0.504027
MEDN0368	C19H40NO7P	Lysope 14:0	GP	LPE	-	A	470580	451420	554590	989380	842880	930690	1.42757	1.87117	0.90394
MEDN0372	C19H39O7P	Lysopa 16:0	GP	LPC	-	A	135550	126530	118070	182880	208770	189240	1.42219	1.52805	0.611696
MEDN0376	C18H34O4	9,10-DiHOME [(±)9,10-dihydroxy-12Z-octadecenoic acid]	Oxidized lipids	Oxidized lipids	-	A	17237	18253	15555	16141	15883	19310	0.00155888	1.00566	0.00814503
MEDN0380	C16H30O2	Palmitoleic Acid(C16:1)	FA	FFA	373-49-9	A	1459200	1247100	1590900	1661800	2037400	2191800	1.19627	1.37089	0.455116
MEDN0381	C16H32O2	Hexadecanoic Acid(C16:0)	FA	FFA	57-10-3	A	161340	175110	76742	92414	96020	114070	0.643684	0.732115	-0.449858
MEDN0383	C18H32O2	Linoleic Acid(C18:2N6C)	FA	FFA	60-33-3	A	188700	205710	187890	299260	181590	315380	0.89549	1.36739	0.451423
MEDN0385	C12H24O2	Dodecanoic Acid(C12:0)	FA	FFA	143-07-7	A	808800	708960	657370	657220	462880	413100	1.12772	0.704877	-0.504556
MEDN0391	C22H32O2	DHA [4Z,7Z,10Z,13Z,16Z,19Z-docosahexaenoic acid]	Oxidized lipids	Oxidized lipids	6217-54-5	A	40622	50600	60502	76954	59685	90345	1.12637	1.49603	0.581141
MEDN0394	C20H36O2	Cis-11,14-Eicosadienoic Acid(C20:2)	FA	FFA	2091-39-6	A	1197.6	1103.7	1203.7	1312.1	1079	1483.6	0.596352	1.10548	0.14467
MEDN0395	C20H34O2	Cis-11,14,17-Eicosatrienoic Acid(C20:3)	FA	FFA	-	A	176490	173530	188820	193340	172080	173040	0.0126175	0.999295	-0.00101777
MEDN0396	C10H20O2	Capric Acid(C10:0)	FA	FFA	334-48-5	A	5203.7	3724.2	2584.6	3502.4	3558.7	4578.3	0.105481	1.01102	0.0158155
MEDN0398	C20H32O2	AA [5Z,8Z,11Z,14Z-eicosatetraenoic acid]	Oxidized lipids	Oxidized lipids	506-32-1	A	297200	358970	289780	285340	384260	534530	0.690556	1.27293	0.348155
MEDN0410	C7H6O2	4-Hydroxybenzaldehyde	Benzene and substituted derivatives	Benzene and substituted derivatives	123-08-0	A	95835	59743	81933	91814	85768	92619	0.652735	1.13764	0.186039
MEDN0411	C9H11N5O4	Neopterin	Heterocyclic compounds	Pteridines and derivatives	2009-64-5	B	1433500	1577500	1599000	1806600	1424800	1451100	0.114569	1.01573	0.0225122
MEDN0421	C10H12N5O6P	Cyclic Amp	Nucleotide And Its metabolomics	Nucleotide and Its metabolomics	60-92-4	B	42192	48496	43641	33565	16854	31682	1.14256	0.611193	-0.710299
MEDN0432	C6H12O3	5-Hydroxyhexanoic Acid	Organic acid And Its derivatives	Organicacid and Its derivatives	185956-02-9	B	37115	35676	43141	45646	34934	30568	0.267136	0.958734	-0.0607969
MEDN0434	C9H12N2O6	Β-Pseudouridine	Nucleotide And Its metabolomics	Nucleotide and Its metabolomics	1445-07-4	A	103280	75849	399330	1452500	2231200	1778100	1.36216	9.44198	3.23909
MEDN0444	C10H12N4O5	Hypoxanthine-9-β-D-Arabinofuranoside	Nucleotide And Its metabolomics	Nucleotide and Its metabolomics	7013-16-3	B	6961100	7299800	7064200	8387100	10977000	9624700	1.31109	1.35937	0.442943
MEDN0460	C9H23N3O	N8-Acetylspermidine	Amino acid and Its metabolomics	Amino acid derivatives	34450-15-2	B	36184	22116	79684	78435	90973	90304	1.05358	1.88219	0.912412
MEDN0478	C3H5NO4	Aminomalonic Acid	Organic acid And Its derivatives	Organicacid and Its derivatives	1068-84-4	B	24691	17200	17247	26263	26792	16727	0.564358	1.17999	0.238769
MEDN0490	C4H4O4	Fumaric Acid	Organic acid And Its derivatives	Organicacid and Its derivatives	110-17-8	B	62280	44471	55760	48515	42035	51803	0.738572	0.875959	-0.191064
MEDN0491	C18H30O3	9-HOTrE [9S-hydroxy-10E,12Z,15Z-octadecatrienoic acid]	Oxidized lipids	Oxidized lipids	89886-42-0	B	3175.3	3775.4	3962.1	3746.8	3318.2	4109.3	0.189636	1.02396	0.0341631
MEDN0494	C20H32O4	8,15-Dihete	FA	FFA	80234-65-7	B	80440	72011	77208	74616	82508	82780	0.594939	1.04461	0.0629639
MEDN0496	C7H13NO3S	N-Acetylmethionine	Amino acid and Its metabolomics	Amino acid derivatives	65-82-7	A	30003	31997	39774	17273	23965	31643	1.00656	0.716106	-0.481754
MEDN0530	C7H12O4	Pimelic acid	Organic acid And Its derivatives	Organicacid and Its derivatives	111-16-0	B	88324	51991	99993	38423	33943	46853	1.24591	0.496109	-1.01127
MEDN0531	C6H10O8	D-Glucarate	Carboxylic acids and derivatives	Sugar acids	87-73-0	B	2667.5	2145.1	4864.5	10449	4397.3	7711.4	1.12618	2.33104	1.22097
MEDN0539	C23H39NO19	3'-Sialyllactose	Carboxylic acids and derivatives	Sugars	35890-38-1	B	40092	28031	50477	38744	29500	49995	0.0243414	0.996956	-0.00439804
MEDN0541	C8H10O4	DL-3,4-Dihydroxyphenyl glycol	Benzene and substituted derivatives	Benzene and substituted derivatives	28822-73-3	A	25444	20640	20454	31029	17931	18546	0.0561242	1.01455	0.0208372
MEDN0579	C12H15NO4	N-lactoyl-phenylalanine	Amino acid and Its metabolomics	Amino acid derivatives	-	B	8503.7	10030	9528.7	9640.1	7982.6	8900.5	0.524954	0.945151	-0.0813836
MEDN0604	C14H26O4	Tetradecanedioic acid	FA	FFA	821-38-5	A	63720	57462	68403	67452	54070	69121	0.0138009	1.00558	0.00802874
MEDN0611	C19H28O3	6β-hydroxytestosterone	Hormones and hormone related compunds	Hormones and hormone related compunds	62-99-7	A	5958.7	5868.3	4960.9	5462.8	7552	5896.1	0.662602	1.12646	0.171796
MEDN0615	CH4NO5P	Carbamoyl phosphate	Organic acid And Its derivatives	Phosphoric acids	590-55-6	B	418090	468190	712140	451240	222970	404920	0.892518	0.675123	-0.566778
MEDN0616	C5H9NO4	O-Acetyl-L-serine	Amino acid and Its metabolomics	Amino acid derivatives	5147-00-2	A	9	9	107110	215050	111260	82442	1.06263	3.81555	1.93189
MEDN0622	C10H14N2O4	Porphobilinogen	Organic acid And Its derivatives	Organicacid and Its derivatives	487-90-1	A	30422	27879	38430	31142	9	52400	0.640912	0.863746	-0.211321
MEDN0632	C20H37NO3	N-Oleoyl Glycine	Alcohol and amines	Amines	2601-90-3	B	14446	13817	12442	13059	9943.6	13406	0.755317	0.89445	-0.160927
MEDN0651	C4H4O3	Succinic anhydride	Organic acid And Its derivatives	Organicacid and Its derivatives	108-30-5	A	198400	245580	270420	229790	214960	259330	0.0608448	0.985554	-0.0209927
MEDN0656	C10H9NO	Indoleacetaldehyde	Heterocyclic compounds	Indole and Its derivatives	2591-98-2	B	55378	63310	78650	50846	79568	80298	0.222535	1.06777	0.0946037
MEDN0657	C5H11O8P	D-Xylulose 5-phosphate	Carboxylic acids and derivatives	Phosphate sugars	4212-65-1	A	76569	204490	70693	74640	33042	53681	0.951116	0.458741	-1.12425
MEDN0658	C16H30O4	Hexadecanedioic acid	FA	FFA	505-54-4	A	75321	71101	69860	74347	63511	64965	0.774833	0.937771	-0.0926923
MEDN0661	C9H10O5	2-hydroxy-2-(4-hydroxy-3-methoxyphenyl)acetic acid	Benzene and substituted derivatives	Phenolic acids	55-10-7	B	57755	49815	59792	50408	61121	61079	0.238704	1.03135	0.0445273
MEDN0662	C11H20N2O5	Gamma-Glu-Leu	Amino acid and Its metabolomics	Small Peptide	-	B	9062	10383	9338.8	11515	13424	11611	1.31139	1.26981	0.344614
MEDN0669	C20H30O3	5-oxoETE [5-oxo-6E,8Z,11Z,14Z-eicosatetraenoic acid]	Oxidized lipids	Oxidized lipids	106154-18-1	A	8855.5	10291	11820	2843.5	3528.1	2951.6	1.44296	0.301074	-1.73181
MEDN0673	C17H34O2	Isopropyl myristate	Aldehyde,Ketones,Esters	Esters	110-27-0	B	79611	75190	76882	92992	76173	62996	0.0425743	1.00206	0.00297345
MEDN0678	C9H10O3	Ethylsalicylate	Organic acid And Its derivatives	Organicacid and Its derivatives	118-61-6	A	114510	71779	84241	63041	71924	151630	0.0540405	1.05938	0.0832249
MEDN0682	C18H37NO	Octadecanamide	Alcohol and amines	Amines	124-26-5	B	56359	31078	39274	32815	26199	24845	1.06012	0.661813	-0.595504
MEDN0685	C11H20O4	Undecanedioic acid	FA	FFA	1852-04-6	B	23644	17135	19122	22892	19968	24887	0.678143	1.13098	0.177577
MEDN0686	C4H10S2	Methyl propyl disulfide	Others	Others	2179-60-4	B	2819300	1300900	3140600	1905800	2267500	2853600	0.0290577	0.967786	-0.0472401
MEDN0689	C6H4O5	2,5-Furandicarboxylicacid	Organic acid And Its derivatives	Organicacid and Its derivatives	3238-40-2	B	879270	1049300	1385400	2135900	1353900	1649800	1.12795	1.55089	0.633096
MEDN0704	C4H4O5	Oxaloacetic acid	Organic acid And Its derivatives	Organicacid and Its derivatives	328-42-7	B	19704	21580	28149	38176	33013	27865	1.18092	1.42661	0.512594
MEDN0725	C6H8O2	2,4-Hexadienoic acid	Organic acid And Its derivatives	Organicacid and Its derivatives	110-44-1	A	161050	153140	212750	388290	272650	261730	1.2803	1.751	0.808176
MEDN0732	C18H34O3	Ricinoleic acid	FA	FFA	141-22-0	A	228490	256260	250260	250330	245950	250250	0.364087	1.01567	0.0224364
MEDN0736	C3H8OS	2-(Methylthio)ethanol	Alcohol and amines	Alcohols	5271-38-5	A	35646	39078	35583	37136	29024	42467	0.199945	0.98477	-0.0221416
MEDN0745	C10H12O3	Propylparaben	Benzene and substituted derivatives	Phenolic acids	94-13-3	B	15892	13212	16443	17425	19214	17103	1.08971	1.17992	0.238694
MEDN0748	C8H8O3	Methylparaben	Benzene and substituted derivatives	Phenolic acids	99-76-3	B	47891	49917	54866	54668	56650	50048	0.708575	1.05693	0.0798822
MEDN0750	C20H30O3	(±)12-HEPE [(±)-12-hydroxy-5Z,8Z,10E,14Z,17Z-eicosapentaenoic acid]	Oxidized lipids	Oxidized lipids	81187-21-5	B	3959.2	3331.4	4250	1887.4	2444.6	9	0.774769	0.37615	-1.41062
MEDN0751	C20H32O3	(±)12-HETE [(±)12-hydroxy-5Z,8Z,10E,14Z-eicosatetraenoic acid]	Oxidized lipids	Oxidized lipids	71030-37-0	B	16868	17626	19290	11748	13747	12368	1.38176	0.703983	-0.506388
MEDN0752	C20H30O3	(±)15-HEPE [(±)-15-hydroxy-5Z,8Z,11Z,13E,17Z-eicosapentaenoic acid]	Oxidized lipids	Oxidized lipids	88852-33-9	B	3959.2	3331.4	4250	1887.4	2444.6	9	0.774769	0.37615	-1.41062
MEDN0754	C22H32O3	(±)17-HDHA [(±)17-hydroxy-4Z,7Z,10Z,13Z,15E,19Z-docosahexaenoic acid]	Oxidized lipids	Oxidized lipids	90780-52-2	A	3275.4	3657.6	6288.7	2909.5	2965.8	4051.7	0.722072	0.750811	-0.413478
MEDN0756	C20H30O3	(±)18-HEPE [(±)-18-hydroxy-5Z,8Z,11Z,14Z,16E-eicosapentaenoic acid]	Oxidized lipids	Oxidized lipids	141110-17-0	A	3959.2	3331.4	4250	1887.4	2444.6	9	0.774769	0.37615	-1.41062
MEDN0758	C22H32O3	(±)4-HDHA [(±)4-hydroxy-5E,7Z,10Z,13Z,16Z,19Z-docosahexaenoic acid]	Oxidized lipids	Oxidized lipids	90906-40-4	A	13848	16582	18577	4780.3	4324.4	6270.2	1.43508	0.313729	-1.67241
MEDN0759	C20H30O3	(±)5-HEPE [(±)-5-hydroxy-6E,8Z,11Z,14Z,17Z-eicosapentaenoic acid]	Oxidized lipids	Oxidized lipids	-	B	4622.7	3470	4178.2	2321.9	1848.1	2852.3	1.32229	0.572273	-0.805226
MEDN0760	C20H32O3	(±)5-HETE [(±)5-hydroxy-6E,8Z,11Z,14Z-eicosatetraenoic acid]	Oxidized lipids	Oxidized lipids	-	A	42631	41358	35683	9014.9	12534	11443	1.45177	0.275686	-1.8589
MEDN0763	C20H32O3	(±)9-HETE [(±)-9-hydroxy-5Z,7E,11Z,14Z-eicosatetraenoic acid]	Oxidized lipids	Oxidized lipids	79495-85-5	B	42631	41358	35683	9014.9	12534	11443	1.45177	0.275686	-1.8589
MEDN0765	C20H32O3	11,12-EET [(±)11,(12)-epoxy-5Z,8Z,14Z-eicosatrienoic acid]	Oxidized lipids	Oxidized lipids	123931-40-8	B	68046	64076	66836	53573	58089	64972	1.08659	0.887795	-0.171701
MEDN0767	C18H32O3	12,13-EpOME [(±)12(13)epoxy-9Z-octadecenoic acid]	Oxidized lipids	Oxidized lipids	-	A	12228	4034.1	9	4442.2	9	9	0.539303	0.274118	-1.86713
MEDN0768	C18H30O3	13-oxoODE [13-oxo-9Z,11E-octadecadienoic acid]	Oxidized lipids	Oxidized lipids	54739-30-9	B	49764	14618	14821	18071	17191	15408	0.489156	0.639748	-0.644423
MEDN0769	C22H32O3	14(S)-HDHA [14S-hydroxy-4Z,7Z,10Z,12E,16Z,19Z-docosahexaenoic acid]	Oxidized lipids	Oxidized lipids	119433-37-3	A	4626.7	5106.8	4702.9	1263.3	2342.8	3995.3	1.11435	0.526544	-0.925374
MEDN0771	C20H30O3	15-oxoETE [15-oxo-5Z,8Z,11Z,13E-eicosatetraenoic acid]	Oxidized lipids	Oxidized lipids	81416-72-0	B	17745	17255	20178	6677.9	5916.3	7280.6	1.45958	0.360194	-1.47315
MEDN0777	C20H34O4	5,6-DiHETrE [(±)5,6-dihydroxy-8Z,11Z,14Z-eicosatrienoic acid]	Oxidized lipids	Oxidized lipids	213382-49-1	A	2479.5	2114.1	2410.8	3730.5	2297.7	2748.9	0.828455	1.25308	0.325483
MEDN0783	C18H32O3	9,10-EpOME [(±)9,10-epoxy-12Z-octadecenoic acid]	Oxidized lipids	Oxidized lipids	-	B	12228	4034.1	9	4442.2	9	9	0.539303	0.274118	-1.86713
MEDN0784	C18H30O3	9-oxoODE [9-oxo-10E,12Z-octadecadienoic acid]	Oxidized lipids	Oxidized lipids	54232-59-6	B	30775	5441.9	5953.1	5608.5	5225.7	5411.2	0.731852	0.385236	-1.37619
MEDN0785	C20H32O4	LTB4 [5S,12R-dihydroxy-6Z,8E,10E,14Z-eicosatetraenoic acid]	Oxidized lipids	Oxidized lipids	71160-24-2	B	4681.9	8527.6	8405.9	7375.7	9389.1	7932.7	0.570723	1.14259	0.192305
MEDN0793	C20H32O5	Prostaglandin E2	Hormones and hormone related compunds	Hormones and hormone related compunds	363-24-6	B	48205	45537	49202	40359	40165	52601	0.617852	0.931309	-0.102669
MEDN0818	C5H9NO3	N-acetyl-beta-alanine	Amino acid and Its metabolomics	Amino acid derivatives	3025-95-4	A	41677	39907	39174	36243	47159	45515	0.475252	1.06756	0.0943238
MEDN0827	C7H14N2O3	N-acetylornithine	Organic acid And Its derivatives	Organicacid and Its derivatives	6205-08-9	B	692750	584040	998140	722490	927160	991740	0.59638	1.16109	0.215475
MEDN0837	C6H11NO4	N-Methyl-L-Glutamate	Amino acid and Its metabolomics	Amino acid derivatives	35989-16-3	B	210250	170990	262390	275620	264010	284620	1.05687	1.28063	0.35685
MEDN0839	C6H10N2O4	N-Alpha-Acetyl-L-Asparagine	Amino acid and Its metabolomics	Amino acid derivatives	4033-40-3	A	298200	275810	475390	681890	506130	528980	1.18176	1.63617	0.710325
MEDN0841	C4H8N2O3	3-Ureidopropionate	Organic acid And Its derivatives	Organicacid and Its derivatives	462-88-4	A	1974.3	1723.3	7707.4	8429.7	10098	4688.9	0.977591	2.03565	1.02549
MEDN0844	C24H42O21	Stachyose	Carboxylic acids and derivatives	Sugars	470-55-3	A	8107	2473.8	4371.1	8403.8	19744	13461	1.14776	2.78284	1.47656
MEDN0854	C6H10O4	Mono-Methyl Glutarate	Organic acid And Its derivatives	Organicacid and Its derivatives	1501-27-5	A	26276	22158	39213	28358	25120	26815	0.247973	0.916095	-0.12643
MEDN0856	C8H8O3	2',4'-Dihydroxyacetophenone	Benzene and substituted derivatives	Benzene and substituted derivatives	89-84-9	A	47891	49917	54866	54668	56650	50048	0.708575	1.05693	0.0798822
MEDN1003	C10H12N4O5	Inosine	Nucleotide And Its metabolomics	Nucleotide and Its metabolomics	58-63-9	A	6961100	7299800	7064200	8387100	10977000	9624700	1.31109	1.35937	0.442943
MEDN1005	C3H5O6P	Phosphoenolpyruvate	Organic acid And Its derivatives	Phosphoric acids	138-08-9	A	755530	669420	616230	776290	1140300	804890	1.05631	1.33329	0.414988
MEDN1006	C5H4N4O3	Uric acid	Organic acid And Its derivatives	Organicacid and Its derivatives	69-93-2	A	75000	75396	91976	212440	361410	204850	1.40354	3.21283	1.68384
MEDN1011	C6H14O6	D-Mannitol	Carboxylic acids and derivatives	Sugar alcohols	69-65-8	A	51992	32621	40945	56150	60496	58792	1.14688	1.39727	0.482607
MEDN1022	C9H10N2	5,6-Dimethylbenzimidazole	Heterocyclic compounds	Heterocyclic compounds	582-60-5	A	283010	274960	315500	165800	221570	281810	1.00632	0.766117	-0.384364
MEDN1024	C6H11NO2	D-piperidine acid	Heterocyclic compounds	Heterocyclic compounds	1723-00-8	A	32181	34550	40851	58677	41872	53739	1.20645	1.43414	0.520189
MEDN1029	C11H14N2O3	Glycyl-L-phenylalanine	Amino acid and Its metabolomics	Amino acid derivatives	3321-03-7	A	61259	69008	89636	11237	10515	13426	1.45725	0.159971	-2.64412
MEDN1035	C18H32O3	13(R)-HODE	Oxidized lipids	Oxidized lipids	10219-69-9	A	79864	49428	57206	56218	46694	45863	0.839584	0.79773	-0.326028
MEDN1056	C4H7NO4	Iminodiacetic acid	Organic acid And Its derivatives	Organicacid and Its derivatives	142-73-4	A	2253600	2258900	3038500	2555100	2291300	2510200	0.114685	0.974255	-0.0376286
MEDN1060	C6H13NO2	L-Isoisoleucine	Amino acid and Its metabolomics	Amino acids	1509-34-8	B	4226200	3062400	6665400	3660900	4169700	5225000	0.091083	0.935617	-0.09601
MEDN1063	C20H34O2	Homo-Gamma-Linolenic Acid	Organic acid And Its derivatives	Organicacid and Its derivatives	1783-84-2	A	15270	15322	32866	17382	27111	66382	0.637322	1.74722	0.80506
MEDN1069	C18H28O2	9,12-octadecadienoic acid	FA	FFA	2012-14-8	B	4885.1	6692.9	7468.1	13765	12470	14570	1.39535	2.14243	1.09925
MEDN1079	C22H32O2	(4E,7E,10Z,13E,16E,19E) -docosa-4,7,10,13,16,19-hexanoic acid	Oxidized lipids	Oxidized lipids	25167-62-8	A	40622	50600	60502	76954	59685	90345	1.12637	1.49603	0.581141
MEDN1081	C18H34O4	12,13-DiHOME	Oxidized lipids	Oxidized lipids	263399-35-5	B	17237	18253	15555	16141	15883	19310	0.00155888	1.00566	0.00814503
MEDN1092	C8H8O3	4-acetoxyphenol	Benzene and substituted derivatives	Phenolics	3233-32-7	B	1278800	1553300	1568500	3089800	5844600	3956900	1.38671	2.92944	1.55063
MEDN1098	C6H12O3	2-ethyl-2-hydroxybutyric acid	Organic acid And Its derivatives	Organicacid and Its derivatives	3639-21-2	B	34599	38762	37887	38692	28436	28297	0.865503	0.857768	-0.22134
MEDN1108	C6H10O5	1,6-anhydro-β-D-glucose	Carboxylic acids and derivatives	Sugars	498-07-7	A	15839	19579	22638	39928	29955	42347	1.33922	1.93313	0.950941
MEDN1110	C13H24O4	1,11-undecylic acid	Organic acid And Its derivatives	Organicacid and Its derivatives	505-52-2	A	1814900	1469900	1740700	1598500	1621300	1624400	0.384305	0.963924	-0.0530087
MEDN1112	C16H32O3	16-Hydroxyhexadecanoic acid	FA	FFA	506-13-8	B	42031	48857	42100	55651	61613	62977	1.36325	1.35532	0.438631
MEDN1126	C24H40O5	Gamma-Mercholic Acid	Bile acids	Bile acids	547-75-1	A	33777	82113	30188	33685	75864	63728	0.403084	1.1862	0.246341
MEDN1135	C19H40O3	Heparin	Alcohol and amines	Alcohols	6145-69-3	B	35604	27170	33741	45035	28871	38858	0.601265	1.16836	0.224481
MEDN1145	C9H10ClNO2	P-chlorophenylalanine	Benzene and substituted derivatives	Phenolic acids	7424-00-2	A	4244700	4082300	4527700	4623300	4343000	4666200	0.894264	1.06051	0.0847542
MEDN1156	C20H32O2	8,11-icosadienoic acid	FA	FFA	82073-91-4	A	14949	12190	13936	14218	19563	21718	1.0341	1.35116	0.434201
MEDN1161	C7H5NO4	Quinolinic acid	Heterocyclic compounds	Heterocyclic compounds	89-00-9	A	8861.6	3173	23322	32186	23307	33345	1.05138	2.51263	1.3292
MEDN1183	C11H14O4	Multifidol	Benzene and substituted derivatives	Phenolics	125074-06-8	B	39828	30563	30925	46260	27113	26196	0.165616	0.982757	-0.0250935
MEDN1224	C12H24O17P2	Bis(1-inositol) -3,1'-phosphate 1-phosphate	Alcohol and amines	Alcohols	-	A	229640	237490	328130	294360	254440	409990	0.634203	1.20563	0.269788
MEDN1226	C5H9NO3	2-amino-4-oxovaleric acid	Organic acid And Its derivatives	Organicacid and Its derivatives	4439-83-2	A	41677	39907	39174	36243	47159	45515	0.475252	1.06756	0.0943238
MEDN1231	C14H18O9	1-O-vanillyl-β-D-glucose	Benzene and substituted derivatives	Benzene and substituted derivatives	-	B	30015	33115	37759	45092	35979	32717	0.68446	1.12785	0.17358
MEDN1236	C15H21N5O13P2	Cyclic ADP ribose	Nucleotide And Its metabolomics	Nucleotide and Its metabolomics	119340-53-3	A	549530	649290	870280	382800	272830	385550	1.30842	0.503204	-0.990784
MEDN1247	C5H7NO3	1-pyrroline-4-hydroxy-2-carboxylate	Heterocyclic compounds	Heterocyclic compounds	9054-77-7	B	9795.3	5356.4	9712.9	9014.4	8566.3	4245	0.316937	0.877782	-0.188065
MEDN1264	C27H48NO7P	PysoPE 22:4(2n isomer1)	GP	LPE	-	A	84435	73524	94784	124250	121930	117680	1.36482	1.43964	0.525712
MEDN1265	C27H48NO7P	PysoPE 22:4	GP	LPE	-	A	84435	73524	94784	124250	121930	117680	1.36482	1.43964	0.525712
MEDN1266	C27H46NO7P	PysoPE 22:5(2n isomer3)	GP	LPE	-	A	17489	22141	26200	37444	28864	32852	1.23447	1.5063	0.591013
MEDN1267	C27H46NO7P	PysoPE 22:5(2n isomer2)	GP	LPE	-	A	17489	22141	26200	37444	28864	32852	1.23447	1.5063	0.591013
MEDN1268	C27H46NO7P	PysoPE 22:5(2n isomer1)	GP	LPE	-	A	17489	22141	26200	37444	28864	32852	1.23447	1.5063	0.591013
MEDN1269	C27H44NO7P	PysoPE 22:6(2n isomer1)	GP	LPE	-	A	180950	167410	214240	245280	228500	273680	1.23654	1.32858	0.409887
MEDN1270	C27H44NO7P	PysoPE 22:6	GP	LPE	-	A	180950	167410	214240	245280	228500	273680	1.23654	1.32858	0.409887
MEDN1271	C25H48NO7P	PysoPE 20:2(2n isomer1)	GP	LPE	-	A	42624	54793	53311	142840	120250	135370	1.4485	2.64357	1.40249
MEDN1272	C25H48NO7P	PysoPE 20:2	GP	LPE	-	A	42624	54793	53311	142840	120250	135370	1.4485	2.64357	1.40249
MEDN1273	C25H46NO7P	PysoPE 20:3(2n isomer1)	GP	LPE	-	A	103980	151110	147520	116360	146380	162650	0.286005	1.05658	0.0794031
MEDN1274	C25H46NO7P	PysoPE 20:3	GP	LPE	-	B	103980	151110	147520	116360	146380	162650	0.286005	1.05658	0.0794031
MEDN1276	C25H44NO7P	PysoPE 20:4(2n isomer1)	GP	LPE	-	A	365900	252440	323280	235910	241560	256540	1.09543	0.779518	-0.359345
MEDN1277	C25H42NO7P	PysoPE 20:5(2n isomer1)	GP	LPE	-	A	35329	28849	33777	19494	29977	22816	1.09878	0.737961	-0.438383
MEDN1278	C25H42NO7P	PysoPE 20:5	GP	LPE	-	A	35329	28849	33777	19494	29977	22816	1.09878	0.737961	-0.438383
MEDN1279	C23H48NO7P	PysoPE 18:0(2n isomer)	GP	LPE	-	A	15939000	18015000	20680000	26958000	24709000	30341000	1.33007	1.50104	0.585966
MEDN1282	C23H44NO7P	PysoPE 18:2	GP	LPE	-	A	389200	414090	556200	866510	898110	918800	1.40564	1.97384	0.981007
MEDN1283	C23H42NO7P	PysoPE 18:3(2n isomer)	GP	LPE	-	A	9806.1	8709.6	10048	28547	18132	27019	1.3923	2.58013	1.36744
MEDN1284	C23H42NO7P	PysoPE 18:3	GP	LPE	-	B	10295	9	13078	24280	26157	23200	0.793478	3.1493	1.65503
MEDN1285	C21H44NO7P	PysoPE 16:0(2n isomer)	GP	LPE	-	A	18471000	18920000	23489000	27698000	28187000	30453000	1.33743	1.41817	0.504027
MEDN1287	C21H42NO7P	PysoPE 16:1	GP	LPE	-	A	845250	908520	899590	1770500	1579800	1463900	1.45033	1.81438	0.859476
MEDN1306	C5H8N2O5	N-Carbamoyl-L-aspartate	Amino acid and Its metabolomics	Amino acid derivatives	13184-27-5	B	110190	124050	248070	63984	48201	51702	1.29631	0.339796	-1.55726
MEDN1326	C6H10O4	2-Methylglutaric Acid	Organic acid And Its derivatives	Organicacid and Its derivatives	18069-17-5	A	15063	21441	15307	13378	11420	19670	0.589381	0.858273	-0.220491
MEDP0002	C4H9NO2S	D-Homocysteine	Amino acid and Its metabolomics	Amino acids	454-29-5	A	43905	30832	101830	77044	59765	69278	0.531857	1.16719	0.223038
MEDP0006	C2H5NO2	Glycine	Amino acid and Its metabolomics	Amino acids	56-40-6	A	427540	461410	695260	737280	754880	723000	1.13825	1.39827	0.483647
MEDP0007	C6H12N2O4S2	L-Cystine	Amino acid and Its metabolomics	Amino acids	56-89-3	A	2043500	1072900	2576000	14241000	10191000	8023200	1.39128	5.7015	2.51134
MEDP0009	C9H11NO3	L-Tyrosine	Amino acid and Its metabolomics	Amino acids	60-18-4	A	5749000	5854000	6523800	3779400	5298200	6020900	0.850045	0.832938	-0.263719
MEDP0011	C6H14N2O2	L-Lysine	Amino acid and Its metabolomics	Amino acids	56-87-1	A	11588000	10039000	16507000	11872000	12949000	13630000	0.137358	1.00831	0.0119433
MEDP0012	C5H13ClN2O2	L-Ornithine	Amino acid and Its metabolomics	Amino acids	3184-13-2	A	283780	279710	512380	368490	455450	512610	0.723883	1.2423	0.31301
MEDP0013	C3H7NO2	L-Alanine	Amino acid and Its metabolomics	Amino acids	56-41-7	B	2722500	2386800	3462400	2746500	3442600	3681900	0.6684	1.15158	0.203615
MEDP0016	C5H9NO4	L-Glutamic Acid	Amino acid and Its metabolomics	Amino acids	56-86-0	A	91832000	91778000	123070000	131470000	116510000	126020000	1.04361	1.21951	0.286304
MEDP0017	C6H9N3O2	L-Histidine	Amino acid and Its metabolomics	Amino acids	71-00-1	A	6336600	5465300	11509000	5790700	7132500	7910300	0.198268	0.893724	-0.162099
MEDP0020	C5H11NO2S	L-Methionine	Amino acid and Its metabolomics	Amino acids	63-68-3	A	1242600	1186100	1493200	670460	878680	1124000	1.15043	0.681593	-0.553017
MEDP0022	C5H9NO2	L-Proline	Amino acid and Its metabolomics	Amino acids	147-85-3	A	8265300	8300700	12104000	13628000	17097000	15934000	1.28388	1.62745	0.702613
MEDP0024	C3H7NO3	L-Serine	Amino acid and Its metabolomics	Amino acids	56-45-1	A	6812000	5625600	11304000	9088800	11289000	11422000	0.88443	1.33941	0.421601
MEDP0026	C5H11NO2	L-Valine	Amino acid and Its metabolomics	Amino acids	72-18-4	A	16678000	7276600	17837000	17495000	23822000	24924000	0.934762	1.58503	0.664511
MEDP0036	C5H7NO3	5-Oxoproline	Amino acid and Its metabolomics	Amino acid derivatives	149-87-1	A	2351600	2330500	3378100	2654700	2749800	2840400	0.230166	1.02292	0.0326864
MEDP0037	C13H16N2O5	Asp-phe	Amino acid and Its metabolomics	Small Peptide	13433-09-5	B	200190	166120	300200	41591	77630	67362	1.36461	0.27994	-1.83681
MEDP0039	C5H11NO2	Betaine	Others	Others	107-43-7	A	514040	664120	492290	248240	324590	1127200	0.344004	1.01771	0.0253234
MEDP0041	C6H12N2O3	D-Alanyl-D-Alanine	Amino acid and Its metabolomics	Small Peptide	923-16-0	B	208690	114570	355550	47826	55958	50443	1.32859	0.227202	-2.13795
MEDP0047	C5H9N3	Histamine	Alcohol and amines	Polyamines	51-45-6	B	491930	541620	482020	521960	923820	855320	1.07219	1.51831	0.602463
MEDP0051	C7H14N2O4S	L-Cystathionine	Amino acid and Its metabolomics	Amino acid derivatives	56-88-2	A	168970	171330	236960	185060	153570	174390	0.587816	0.888716	-0.170206
MEDP0052	C3H7NO2S	L-Cysteine	Amino acid and Its metabolomics	Amino acids	52-90-4	B	107050	89898	145610	169980	156790	152430	1.14503	1.39889	0.48428
MEDP0056	C8H16N2O4S2	L-Homocystine	Amino acid and Its metabolomics	Amino acids	626-72-2	A	1510800	830060	3803300	611590	771410	986570	0.950473	0.385662	-1.37459
MEDP0058	C11H20N2O6	L-Saccharopine	Amino acid and Its metabolomics	Amino acids	997-68-2	B	226960	205940	404830	203510	198410	241300	0.664191	0.767813	-0.381173
MEDP0060	C5H11NO3S	Methionine Sulfoxide	Amino acid and Its metabolomics	Amino acid derivatives	62697-73-8	B	110900	121020	150300	126620	129030	156740	0.481426	1.07893	0.109606
MEDP0061	C4H9NO2	N,N-Dimethylglycine	Amino acid and Its metabolomics	Amino acid derivatives	1118-68-9	A	2090400	2160800	1933900	2398900	2052300	2711000	0.897954	1.15798	0.211606
MEDP0062	C8H16N2O3	N6-Acetyl-L-Lysine	Amino acid and Its metabolomics	Amino acid derivatives	692-04-6	A	251300	208400	524570	213830	9	191950	0.742596	0.412274	-1.27832
MEDP0067	C8H15NO6	N-Acetylmannosamine	Carboxylic acids and derivatives	Sugars	3615-17-6	A	26181	34781	60791	39276	47822	46728	0.443995	1.09916	0.136401
MEDP0071	C8H16N2O3	N-Glycyl-L-Leucine	Amino acid and Its metabolomics	Amino acid derivatives	869-19-2	A	3040400	2696300	3890000	740910	1060700	1147500	1.4169	0.306347	-1.70676
MEDP0075	C8H16N4O3	Nα-Acetyl-L-Arginine	Amino acid and Its metabolomics	Amino acid derivatives	155-84-0	A	113870	96630	152160	148110	210530	243740	1.14744	1.661	0.732056
MEDP0077	C13H16N2O4	Phenylacetyl-L-Glutamine	Amino acid and Its metabolomics	Amino acid derivatives	28047-15-6	B	13621	17929	26618	11431	20547	15393	0.497993	0.814382	-0.296222
MEDP0078	C18H20N2O3	Phe-Phe	Amino acid and Its metabolomics	Small Peptide	2577-40-4	A	533570	570810	601550	46598	50820	74105	1.46435	0.100545	-3.31408
MEDP0079	C14H20N6O5S	S-(5-Adenosy)-L-Homocysteine	Amino acid and Its metabolomics	Amino acid derivatives	979-92-0	A	40819	49334	41416	10259	19678	14066	1.3832	0.334448	-1.58015
MEDP0082	C3H7NO5S2	S-Sulfo-L-Cysteine	Amino acid and Its metabolomics	Amino acid derivatives	1637-71-4	B	711160	911960	270200	224950	387470	253820	0.951225	0.457524	-1.12808
MEDP0083	C5H9NO3	Trans-4-Hydroxy-L-Proline	Amino acid and Its metabolomics	Amino acid derivatives	51-35-4	A	347600	295930	470790	6296100	6404600	6898700	1.46495	17.5887	4.13657
MEDP0086	CH4N2O	Urea	Alcohol and amines	Amines	57-13-6	A	644460	648220	607420	672740	685310	670210	1.22518	1.06745	0.0941673
MEDP0087	C9H19N3O3	L-Alanyl-L-Lysine	Amino acid and Its metabolomics	Amino acid derivatives	6366-77-4	B	42451	25745	96893	46304	34675	65060	0.0239227	0.884608	-0.17689
MEDP0101	C9H8O3	P-Coumaric Acid	Benzene and substituted derivatives	Phenolic acids	501-98-4	A	271450	289610	366540	189930	240340	263120	1.0881	0.74751	-0.419836
MEDP0106	C7H6O2	Benzoic Acid	Benzene and substituted derivatives	Benzene and substituted derivatives	65-85-0	A	61148	100410	109000	127790	131920	162570	1.14018	1.56077	0.642262
MEDP0115	C7H8N2O2	1,4-Dihydro-1-Methyl-4-Oxo-3-Pyridinecarboxamide	Heterocyclic compounds	Pyridine and pyridine derivatives	769-49-3	B	676670	733650	760940	1641700	2628600	1837800	1.42282	2.81316	1.49219
MEDP0125	C5H14NO+	Choline	Tryptamines,Cholines,Pigments	Cholines	62-49-7	B	373620	367660	560870	505910	472890	548660	0.76981	1.17303	0.230239
MEDP0135	C6H12O6	Myoinositol	Carboxylic acids and derivatives	Sugar alcohols	87-89-8	A	1438200	1434000	2153700	1543400	1203000	1822500	0.373241	0.909071	-0.137535
MEDP0147	C7H11N3O2	1-Methylhistidine	Amino acid and Its metabolomics	Amino acid derivatives	332-80-9	B	9	9	9	724770	655710	1336700	1.46948	100636	16.6188
MEDP0148	C6H6N4O2	1-Methylxanthine	Nucleotide And Its metabolomics	Nucleotide and Its metabolomics	6136-37-4	B	28566	40461	48703	198880	276380	192370	1.44627	5.67086	2.50357
MEDP0149	C10H14N5O6P	2'-Deoxyadenosine-5'-Monophosphate	Nucleotide And Its metabolomics	Nucleotide and Its metabolomics	653-63-4	B	80962	106860	84733	54699	68999	34942	1.14318	0.582048	-0.780791
MEDP0156	C10H14N2O6	5-Methyluridine	Nucleotide And Its metabolomics	Nucleotide and Its metabolomics	1463-10-1	B	22482	23487	35646	67951	218790	87766	1.30673	4.5887	2.19809
MEDP0159	C5H5N5	Adenine	Nucleotide And Its metabolomics	Nucleotide and Its metabolomics	73-24-5	A	984250	909780	1012700	1263500	1933600	2008000	1.28818	1.79071	0.840529
MEDP0160	C10H13N5O4	Adenosine	Nucleotide And Its metabolomics	Nucleotide and Its metabolomics	58-61-7	A	13464000	9841200	11276000	12099000	14778000	16535000	0.946005	1.25536	0.328106
MEDP0161	C10H15N5O10P2	Adenosine 5'-Diphosphate	Nucleotide And Its metabolomics	Nucleotide and Its metabolomics	58-64-0	A	778790	784960	875590	346150	327260	412020	1.45084	0.444969	-1.16822
MEDP0164	C9H14N3O8P	Cytidine-5-Monophosphate	Nucleotide And Its metabolomics	Nucleotide and Its metabolomics	63-37-6	B	216560	235770	122470	205820	260030	178900	0.438598	1.12169	0.16568
MEDP0173	C21H27N7O14P2	Nicotinic Acid Adenine Dinucleotide	Nucleotide And Its metabolomics	Nucleotide and Its metabolomics	53-84-9	A	946180	1141200	1141300	374070	409830	444510	1.45119	0.380468	-1.39415
MEDP0177	C5H6N2O2	Thymine	Nucleotide And Its metabolomics	Nucleotide and Its metabolomics	65-71-4	A	116510	117880	144170	209370	581210	304400	1.25819	2.89249	1.53231
MEDP0178	C4H4N2O2	Uracil	Nucleotide And Its metabolomics	Nucleotide and Its metabolomics	66-22-8	A	2320000	2353900	2534600	4061400	7360000	4970400	1.35293	2.27395	1.1852
MEDP0180	C11H15N2O8P	β-Nicotinamide Mononucleotide	Nucleotide And Its metabolomics	Nucleotide and Its metabolomics	1094-61-7	A	613840	710770	1516100	2272000	2086700	2657100	1.27241	2.46973	1.30436
MEDP0185	C9H13NO3	Epinephrine	Hormones and hormone related compunds	Hormones and hormone related compunds	51-43-4	B	104460	122420	195090	183820	133940	157480	0.501438	1.12624	0.171516
MEDP0216	C5H12O5	D-Arabitol	Carboxylic acids and derivatives	Sugar alcohols	488-82-4	A	25485000	25646000	22993000	26382000	27301000	25236000	0.895613	1.06469	0.0904319
MEDP0221	C5H12O5	Ribitol	Carboxylic acids and derivatives	Sugar alcohols	87-99-0	A	25485000	25646000	22993000	26382000	27301000	25236000	0.895613	1.06469	0.0904319
MEDP0224	C6H12O6	D-Fructose	Carboxylic acids and derivatives	Sugars	57-48-7	A	7286600	7235900	9855900	7868300	5826900	11340000	0.0299424	1.02694	0.0383545
MEDP0227	C6H12O6	D-Mannose	Carboxylic acids and derivatives	Sugars	3458-28-4	A	6706800	7171200	9915000	8534900	6527900	10647000	0.264147	1.08056	0.111781
MEDP0228	C18H32O16	D-Melezitose	Carboxylic acids and derivatives	Sugars	597-12-6	A	1131.9	4158.6	9	15452	1188.9	2971.4	0.743724	3.70078	1.88783
MEDP0232	C8H15NO6	N-Acetyl-D-Glucosamine	Carboxylic acids and derivatives	Sugar derivatives	7512-17-6	A	26181	34781	60791	39276	47822	46728	0.443995	1.09916	0.136401
MEDP0239	C6H8O6	L-Ascorbate	CoEnzyme and vitamins	CoEnzyme and vitamins	50-81-7	B	105640	129440	154440	161680	111000	167610	0.471397	1.13034	0.176757
MEDP0240	C8H11NO3	Pyridoxine	CoEnzyme and vitamins	CoEnzyme and vitamins	65-23-6	B	27717	36159	24178	102000	78962	40257	1.22851	2.51231	1.32901
MEDP0242	C6H6N2O	Nicotinamide	CoEnzyme and vitamins	CoEnzyme and vitamins	98-92-0	B	5689800	5174800	5832800	6672100	7323300	7594700	1.35134	1.29302	0.370746
MEDP0246	C6H5NO2	Nicotinic Acid	CoEnzyme and vitamins	CoEnzyme and vitamins	59-67-6	B	84821	70283	86727	93306	88228	85406	0.852437	1.10383	0.142516
MEDP0250	C17H20N4O6	Riboflavin	CoEnzyme and vitamins	CoEnzyme and vitamins	83-88-5	A	679290	668780	815410	1647200	1808800	2166700	1.43506	2.59891	1.37791
MEDP0251	C7H7NO2	Trigonelline	CoEnzyme and vitamins	CoEnzyme and vitamins	535-83-1	B	17169	14038	69666	111990	150090	155030	1.25959	4.135	2.04789
MEDP0275	C10H9NO2	Indole-3-Acetic Acid	Heterocyclic compounds	Indole and Its derivatives	87-51-4	A	817710	752030	901710	498940	749630	789550	0.839781	0.824666	-0.278119
MEDP0287	C2H7NO3S	2-Aminoethanesulfonic Acid	Organic acid And Its derivatives	Sulfonic acids	107-35-7	A	583730	478090	587970	550590	553770	502180	0.223012	0.973785	-0.0383255
MEDP0296	C5H11N3O2	4-Guanidinobutyric Acid	Organic acid And Its derivatives	Organicacid and Its derivatives	463-00-3	B	9	9	201450	408980	234130	349630	1.08369	4.92753	2.30087
MEDP0297	C5H11NO2	5-Aminovaleric Acid	Amino acid and Its metabolomics	Amino acid derivatives	660-88-8	B	9	18205	26758	127390	126110	121090	0.966534	8.3294	3.05821
MEDP0298	C6H13NO2	6-Aminocaproic Acid	Amino acid and Its metabolomics	Amino acid derivatives	60-32-2	B	53326000	51239000	52640000	28248000	45587000	49530000	0.913868	0.78474	-0.349714
MEDP0299	C6H6N4O3	7-Methyluric Acid	Amino acid and Its metabolomics	Amino acid derivatives	612-37-3	B	2160700	2022100	2237200	2169500	2199000	2318200	0.707965	1.04154	0.0587211
MEDP0301	C9H16O4	Azelaic Acid	Organic acid And Its derivatives	Organicacid and Its derivatives	123-99-9	A	115560	86845	90504	114330	73949	72924	0.522807	0.891755	-0.165281
MEDP0313	C3H7N3O2	Guanidineacetic Acid	Organic acid And Its derivatives	Organicacid and Its derivatives	352-97-6	B	33916	50617	42581	133580	121290	101480	1.43217	2.80339	1.48717
MEDP0315	C9H9NO3	Hippuric Acid	Organic acid And Its derivatives	Organicacid and Its derivatives	495-69-2	B	17741	25720	18923	15261	11266	12349	1.24106	0.623173	-0.682296
MEDP0319	C10H7NO3	Kynurenic Acid	Amino acid and Its metabolomics	Amino acid derivatives	492-27-3	A	39247	37818	40939	18845	35559	30432	1.01184	0.718925	-0.476087
MEDP0322	C4H9NO3	L-Homoserine	Organic acid And Its derivatives	Organicacid and Its derivatives	672-15-1	A	6135500	5597700	9823300	6385600	7437800	8322900	0.199803	1.02736	0.0389427
MEDP0325	C4H4O4	Maleic Acid	Organic acid And Its derivatives	Organicacid and Its derivatives	110-16-7	B	493790	474990	761330	805860	949070	934310	1.21551	1.55438	0.636335
MEDP0336	C22H46NO7P	Lysopc 14:0	GP	LPC	20559-16-4	A	10212000	9841400	11415000	17240000	16958000	19712000	1.42458	1.71315	0.776649
MEDP0338	C24H50NO7P	Lysopc 16:0	GP	LPC	17364-16-8	A	61208000	60893000	69207000	75175000	71040000	76736000	1.24817	1.1654	0.220829
MEDP0340	C24H48NO7P	Lysopc 16:1	GP	LPC	-	A	3927000	4058700	3951700	8904200	8693700	8044100	1.47052	2.14804	1.10302
MEDP0342	C26H54NO7P	Lysopc 18:0	GP	LPC	-	A	26535000	29969000	31386000	34659000	32418000	39323000	1.14577	1.2106	0.275727
MEDP0344	C26H52NO7P	Lysopc 18:1	GP	LPC	3542-29-8	A	98814000	102940000	122250000	154380000	150590000	170650000	1.3693	1.46794	0.553798
MEDP0346	C26H50NO7P	Lysopc 18:2	GP	LPC	-	A	1732300	1819500	2065000	3748000	3510400	4498500	1.42397	2.09317	1.06569
MEDP0350	C28H56NO7P	Lysopc 20:1	GP	LPC	-	A	1980600	2302700	2999000	3036700	2987300	3545400	1.07925	1.31406	0.394034
MEDP0352	C28H54NO7P	Lysopc 20:2	GP	LPC	-	A	2673500	2687100	3687000	4403200	4286400	5133300	1.2831	1.5278	0.611453
MEDP0357	C6H6N2O2	Urocanic Acid	Organic acid And Its derivatives	Organicacid and Its derivatives	104-98-3	A	69290	92638	73857	114240	105800	115220	1.31563	1.42189	0.507808
MEDP0367	C4H9NO2	γ-Aminobutyric Acid	Amino acid and Its metabolomics	Amino acid derivatives	56-12-2	A	7558.5	9	12093	74350	82443	80360	1.00337	12.0624	3.59245
MEDP0368	C26H46NNaO8S	Taurocholic Acid Sodium Salt Hydrate	Bile acids	Bile acids	345909-26-4	A	726600	725490	722420	548260	601840	749390	0.93139	0.873526	-0.195078
MEDP0373	C4H7NO3	N-Acetylglycine	Amino acid and Its metabolomics	Amino acid derivatives	543-24-8	B	919040	1133200	909240	577560	614100	2161600	0.154886	1.13229	0.179246
MEDP0375	C10H13N5O3	Deoxyadenosine	Nucleotide And Its metabolomics	Nucleotide and Its metabolomics	958-09-8	B	214400	63248	43413	81004	337240	218380	0.741345	1.98288	0.987594
MEDP0389	C11H22N2O4S	Pantetheine	CoEnzyme and vitamins	CoEnzyme and vitamins	496-65-1	A	6999100	9391700	5056800	5499000	6512200	7881600	0.2058	0.927507	-0.10857
MEDP0395	C6H11NO2	DL-Pipecolic Acid	Organic acid And Its derivatives	Organicacid and Its derivatives	3105-95-1	A	1421400	1448800	1991000	1656400	1444800	1739800	0.0274672	0.995845	-0.0060074
MEDP0396	C9H14N3O7P	2'-Deoxycytidine-5'-Monophosphate	Nucleotide And Its metabolomics	Nucleotide and Its metabolomics	1032-65-1	B	64292	44545	65340	32128	27941	39966	1.28771	0.57433	-0.800049
MEDP0403	C9H13N3O4	Deoxycytidine	Nucleotide And Its metabolomics	Nucleotide and Its metabolomics	951-77-9	B	25257	9	39880	22571	36457	31736	0.628536	1.39324	0.478444
MEDP0409	C5H10N2O3S	Cys-Gly	Amino acid and Its metabolomics	Small Peptide	19246-18-5	A	73294	165860	113660	9835.5	6897.7	3523.5	1.41153	0.0574147	-4.12244
MEDP0429	C18H30O2	Punicic Acid	FA	FFA	544-72-9	B	167340	159000	159010	146920	105050	101040	1.18836	0.727331	-0.459316
MEDP0430	C6H11NO4	2-Aminoadipic Acid	Organic acid And Its derivatives	Organicacid and Its derivatives	542-32-5	B	81257	85264	114670	85547	48782	55132	1.04602	0.67378	-0.56965
MEDP0434	C25H52NO7P	Lysopc 17:0	GP	LPC	50930-23-9	A	2190200	2202000	2473700	4322400	4485400	5227400	1.43987	2.04419	1.03153
MEDP0435	C6H6N4S	6-Methyl mercaptopurine	Nucleotide And Its metabolomics	Nucleotide and Its metabolomics	50-66-8	A	24569000	26395000	27125000	23140000	25333000	25635000	0.748688	0.94902	-0.07549
MEDP0442	C8H20NO6P	Sn-Glycero-3-Phosphocholine	Tryptamines,Cholines,Pigments	Cholines	28319-77-9	A	2874100	2659800	3114400	749200	826310	882710	1.4663	0.284243	-1.8148
MEDP0453	C8H7N	Indole	Heterocyclic compounds	Indole and Its derivatives	120-72-9	B	384400	306190	395080	221460	282790	313900	1.10461	0.75359	-0.408148
MEDP0457	C5H9NO3	5-Aminolevulinate	Organic acid And Its derivatives	Organicacid and Its derivatives	106-60-5	B	240680	208670	255160	175510	241730	279260	0.152387	0.98863	-0.0164968
MEDP0494	C23H48NO7P	Lysopc 15:0	GP	LPC	-	A	3239400	3434700	3565200	9240300	9195700	9505400	1.47035	2.72884	1.44829
MEDP0495	C26H50NO7P	Lysope 18:2 (2N Isomer)	GP	LPE	-	B	1732300	1819500	2065000	3748000	3510400	4498500	1.42397	2.09317	1.06569
MEDP0498	C26H48NO7P	Lysopc 18:3	GP	LPC	-	A	13613000	13356000	17361000	14271000	15198000	17838000	0.430943	1.06716	0.0937703
MEDP0504	C6H13NO5	Glucosamine	Carboxylic acids and derivatives	Carboxylic acids and derivatives	3416-24-8	B	149760	281360	276520	231820	255090	256950	0.332647	1.05118	0.0720155
MEDP0507	C9H8O3	2-Hydroxycinnamic acid	Benzene and substituted derivatives	Phenolic acids	614-60-8	B	271450	289610	366540	189930	240340	263120	1.0881	0.74751	-0.419836
MEDP0510	C9H17NO4	Acetyl-L-carnitine	FA	CAR	14992-62-2	B	312720	267850	284950	240740	190280	279790	0.994505	0.821252	-0.284103
MEDP0511	C12H18O3	Jasmonic acid	Organic acid And Its derivatives	Organicacid and Its derivatives	3572-66-5	B	102160	82444	77831	76709	55332	74983	1.01517	0.788858	-0.342162
MEDP0514	C12H17N4OS+	Thiamine	CoEnzyme and vitamins	CoEnzyme and vitamins	59-43-8	B	4499300	4254300	4235000	17013000	15087000	15615000	1.46829	3.67361	1.8772
MEDP0518	C7H14ClNO2	DL-Stachydrine	Organic acid And Its derivatives	Organicacid and Its derivatives	4136-37-2	B	1071800	1085200	1185000	967850	1069000	1270300	0.160718	0.989572	-0.0151233
MEDP0519	C6H13NO2	L-Norleucine	Amino acid and Its metabolomics	Amino acids	327-57-1	B	347930	405570	452490	267360	297650	458130	0.693868	0.848382	-0.237214
MEDP0523	C7H15NO3	DL-Carnitine	FA	CAR	541-15-1	B	810410	720660	1345100	1311400	1058900	1298900	0.825755	1.27572	0.351317
MEDP0525	C5H9NO3	N-Acetyl-L-alanine	Amino acid and Its metabolomics	Amino acid derivatives	97-69-8	B	3209500	3060300	3774200	1750600	2690100	3057800	0.980607	0.746565	-0.42166
MEDP0526	C7H9N5	6-Dimethylaminopurine	Nucleotide And Its metabolomics	Nucleotide and Its metabolomics	938-55-6	B	9	120560	113370	456070	858630	707210	0.924289	8.64289	3.11151
MEDP0537	C26H54NO7P	PAF C-16	GP	LPC	74389-68-7	A	26535000	29969000	31386000	34659000	32418000	39323000	1.14577	1.2106	0.275727
MEDP0577	C11H21NO4	Isobutyryl carnitine	FA	CAR	25518-49-4	B	236280	231030	187570	172970	128440	194470	1.06984	0.757207	-0.40124
MEDP0587	C8H16N2O3	N-Alpha-acetyllysine	Amino acid and Its metabolomics	Amino acid derivatives	1946-82-3	B	251300	208400	524570	213830	9	191950	0.742596	0.412274	-1.27832
MEDP0598	C9H10O2	2'-Hydroxy-5'-methylacetophenone	Benzene and substituted derivatives	Benzene and substituted derivatives	1450-72-2	B	65360	145230	98000	92415	79002	121280	0.0403731	0.948498	-0.0762834
MEDP0618	C12H23NO4	2-Methylbutyroylcarnitine	FA	CAR	31023-25-3	A	104310	102690	104570	15188	18282	8646.1	1.4289	0.135174	-2.88711
MEDP0627	C6H5NO2	Isonicotinic acid	Organic acid And Its derivatives	Organicacid and Its derivatives	55-22-1	A	2049500	1939800	1900200	2332000	2911200	2686100	1.33155	1.34635	0.429048
MEDP0631	C6H8O4	Dimethyl fumarate	Aldehyde,Ketones,Esters	Esters	624-49-7	B	1020700	1020700	1193400	1144200	906120	1181300	0.0586014	0.999017	-0.00141895
MEDP0638	C21H42NO7P	LysoPE(16:1(9Z)/0:0)	GP	LPE	-	B	33069	37779	37873	66187	66885	59309	1.45208	1.76949	0.823336
MEDP0653	C16H14O2	Benzylcinnamate	Aldehyde,Ketones,Esters	Esters	103-41-3	B	19248	13650	17430	12271	16781	14513	0.691589	0.865622	-0.208192
MEDP0658	C14H28O2	Ethyl dodecanoate	Alcohol and amines	Amines	106-33-2	A	577650	293460	384870	386840	495830	280780	0.178881	0.926328	-0.110404
MEDP0677	C4H11N	Butylamine	Alcohol and amines	Amines	109-73-9	A	353020	372500	550310	374620	495330	517750	0.392782	1.08768	0.12126
MEDP0685	C4H9NO2S	Methylcysteine	Amino acid and Its metabolomics	Amino acids	1187-84-4	B	1085700	990020	1412300	694040	1120400	1204800	0.551106	0.865603	-0.208223
MEDP0692	C6H15N	Triethylamine	Others	Hydrocarbon derivatives	121-44-8	A	618900	634780	951460	1016800	940860	919030	1.054	1.30454	0.38354
MEDP0703	C8H14ClN5	Atrazine	Heterocyclic compounds	Heterocyclic compounds	1912-24-9	B	10131	90618	15606	12807	100150	49098	0.408137	1.39276	0.47795
MEDP0709	C13H22O3	Methyl dihydrojasmonate	Aldehyde,Ketones,Esters	Esters	24851-98-7	A	1401000	793340	1116100	922820	856830	711490	0.869917	0.75251	-0.410217
MEDP0710	C10H20O2	Hexyl butyrate	Aldehyde,Ketones,Esters	Esters	2639-63-6	B	12429	13565	17417	19538	13826	20408	0.79933	1.23867	0.308794
MEDP0729	C4H4N2O3	Barbituric acid	Heterocyclic compounds	Heterocyclic compounds	67-52-7	B	7107600	5177300	9572400	10446000	9246000	10066000	0.999693	1.36147	0.445162
MEDP0752	C6H13NO2	DL-Leucine	Amino acid and Its metabolomics	Amino acids	328-39-2	B	53326000	51239000	52640000	28248000	45587000	49530000	0.913868	0.78474	-0.349714
MEDP0777	C7H12O4	Diethyl malonate	Aldehyde,Ketones,Esters	Esters	105-53-3	B	53528	49641	46555	52692	34467	40773	0.822265	0.854452	-0.226928
MEDP0789	C14H18O	2-Pentyl-3-phenyl-2-propenal	Aldehyde,Ketones,Esters	Aldehydes	122-40-7	A	102280	75876	81366	75538	83597	98727	0.072083	0.993604	-0.00925766
MEDP0792	C4H9N	PYRROLIDINE	Heterocyclic compounds	Heterocyclic compounds	123-75-1	B	122300	106420	337030	189020	222390	243540	0.529008	1.15767	0.21122
MEDP0821	C7H8N2O	6-Methylnicotinamide	Heterocyclic compounds	Pyridine and pyridine derivatives	6960-22-1	A	1758200	1741000	1667000	1955100	2517700	2178500	1.26429	1.28746	0.364533
MEDP0844	C5H6O2	Furfuryl alcohol	Alcohol and amines	Alcohols	98-00-0	B	588330	862300	1080800	890540	655360	983000	0.0546807	0.999001	-0.0014426
MEDP0859	C11H14N2O3	Glycyl-DL-phenylalanine	Amino acid and Its metabolomics	Amino acid derivatives	721-66-4	A	33618000	33303000	38660000	9179800	14140000	15691000	1.39988	0.369487	-1.4364
MEDP0868	C4H9NO2	N-Methylalanine	Amino acid and Its metabolomics	Amino acid derivatives	3913-67-5	B	2090400	2160800	1933900	2398900	2052300	2711000	0.897954	1.15798	0.211606
MEDP0877	C14H26N4O11P2	Cytidine 5'-Diphosphocholine	Nucleotide And Its metabolomics	Nucleotide and Its metabolomics	987-78-0	A	308610	372890	499520	571290	729570	372790	0.873586	1.41712	0.502964
MEDP0879	C5H9NO4	N-Methyl-D-Aspartic Acid	Amino acid and Its metabolomics	Amino acid derivatives	6384-92-5	B	79820	82975	74005	105970	75777	77591	0.496492	1.09518	0.131165
MEDP0881	C5H15NO4P	Phosphocholine	Nucleotide And Its metabolomics	Nucleotide and Its metabolomics	107-73-3	B	1061800	921110	1277900	977990	923140	1365500	0.0549565	1.00178	0.00257267
MEDP0882	C12H18N4O4PS	Thiamine Monophosphate	Heterocyclic compounds	Heterocyclic compounds	273724-21-3	A	118330	131890	175600	9	124890	147900	0.67168	0.640644	-0.642405
MEDP0886	C5H9N3O4	N-Amidino-L-Aspartate	Amino acid and Its metabolomics	Amino acid derivatives	6133-30-8	A	102910	111390	73254	82647	87048	62728	0.769534	0.808276	-0.30708
MEDP0888	C9H15N3O10P2	2'-Deoxycytidine 5'-Diphosphate	Nucleotide And Its metabolomics	Nucleotide and Its metabolomics	800-73-7	B	1287600	1291600	1081900	1010700	1033800	974770	1.23867	0.824689	-0.278077
MEDP0890	C12H10N4O2	7,8-Dimethylalloxazine	Heterocyclic compounds	Heterocyclic compounds	1086-80-2	A	609330	556100	671070	297380	254540	283710	1.45134	0.455012	-1.13602
MEDP0892	C6H6O2	Catechol	Benzene and substituted derivatives	Phenolics	120-80-9	A	7017200	6976100	7198000	6723600	6829400	6845500	1.27082	0.962588	-0.055009
MEDP1003	C8H11NO	Hydroxyphenylethylamine	Benzene and substituted derivatives	Benzene and substituted derivatives	3217-93-4	A	96111	95268	102670	97374	93406	101850	0.127374	0.995174	-0.0069789
MEDP1005	C3H7NO2	β-Alanine	Amino acid and Its metabolomics	Amino acids	107-95-9	A	2722500	2386800	3462400	2746500	3442600	3681900	0.6684	1.15158	0.203615
MEDP1018	C10H13N5O3	5'-Deoxyadenosine	Nucleotide And Its metabolomics	Nucleotide and Its metabolomics	4754-39-6	B	214400	63248	43413	81004	337240	218380	0.741345	1.98288	0.987594
MEDP1019	C4H9NO2	aminoisobutyric acid	Amino acid and Its metabolomics	Amino acid derivatives	4249-19-8	A	2090400	2160800	1933900	2398900	2052300	2711000	0.897954	1.15798	0.211606
MEDP1022	C13H18N2O4	Threoninyl-Phenylalanine	Amino acid and Its metabolomics	Small Peptide	-	A	242380	263480	319030	9	9	23501	1.23889	0.0285117	-5.1323
MEDP1024	C11H22N2O3	Valyl-leucine	Amino acid and Its metabolomics	Small Peptide	22906-55-4	A	7335300	6965200	10614000	700620	945760	1384100	1.44123	0.121635	-3.03937
MEDP1025	C14H20N2O3	L-Valyl-L-phenylalanine	Amino acid and Its metabolomics	Amino acid derivatives	3918-92-1	B	1713100	1987000	2562700	164900	190880	293200	1.45122	0.103625	-3.27056
MEDP1028	C5H6N2	2-Methylpyrazine	Heterocyclic compounds	Heterocyclic compounds	109-08-0	B	137610	187690	152120	151800	139280	156170	0.40769	0.936806	-0.0941775
MEDP1031	C8H10O	Phenethyl alcohol	Benzene and substituted derivatives	Benzene and substituted derivatives	60-12-8	A	4850800	4788500	4931400	4912000	4845700	4832000	0.108027	1.0013	0.00188003
MEDP1033	C7H6O	Benzaldehyde	Benzene and substituted derivatives	Benzene and substituted derivatives	100-52-7	A	2573100	2448600	2612200	2377900	2138600	2479100	1.02721	0.916386	-0.125972
MEDP1040	C20H41NO2	N-(2-hydroxyethyl)stearamide	Alcohol and amines	Amines	111-57-9	A	8863.5	7810.6	10338	8091.6	9056.3	8133.5	0.466823	0.935929	-0.0955294
MEDP1052	C5H9NO3	N, N-diacetyl-O-methylhydroxylamine	Alcohol and amines	Polyamines	128459-09-6	B	3209500	3060300	3774200	1750600	2690100	3057800	0.980607	0.746565	-0.42166
MEDP1060	C9H7NO	Hydroxyquinoline	Heterocyclic compounds	Heterocyclic compounds	148-24-3	A	99660	98574	129730	72037	100130	116130	0.57897	0.879051	-0.185982
MEDP1061	C9H11NO2	DL-O-tyrosine	Amino acid and Its metabolomics	Amino acids	150-30-1	A	223000000	219220000	226970000	215170000	224470000	223910000	0.367068	0.991572	-0.0122107
MEDP1068	C24H48NO8P	1,2-dioctanoyl PC	GP	PC	19191-91-4	B	95744	102080	128700	162140	170740	164050	1.36334	1.52188	0.605854
MEDP1073	C6H7N5O	6-O-methylguanine	Nucleotide And Its metabolomics	Nucleotide and Its metabolomics	20535-83-5	A	156010	172830	144290	125160	254030	229990	0.615042	1.28755	0.364632
MEDP1076	C12H22O11	Kojibiose	Others	Others	2140-29-6	B	16068	13483	13799	45369	29140	51772	1.3753	2.91306	1.54253
MEDP1083	C5H4N4O2	Oxypurinol	Nucleotide And Its metabolomics	Nucleotide and Its metabolomics	2465-59-0	A	1334900	1464400	1270900	2640400	6192700	4580200	1.34718	3.29549	1.72049
MEDP1093	C5H4N4O	Allopurinol	Nucleotide And Its metabolomics	Nucleotide and Its metabolomics	315-30-0	A	1690800	1647200	1681000	1794300	2295400	1890900	1.11487	1.19159	0.25289
MEDP1097	C21H38O4	2-Linoleoyl Glycerol	GL	MG	3443-82-1	B	7801.9	7153.5	11519	14902	20729	15788	1.31169	1.94222	0.957704
MEDP1126	C8H11NO	(R)-(-)-2-phenylglycine	Amino acid and Its metabolomics	Amino acid derivatives	56613-80-0	A	8206000	8051400	8375600	7799400	8450400	8263400	0.146811	0.995137	-0.00703351
MEDP1131	C22H43NO3	Arachidyl glycine	Alcohol and amines	Amines	617703-96-5	B	29443	18919	13379	13455	16007	7056.7	0.898776	0.591482	-0.757593
MEDP1138	C6H13Cl2N3	1-methylhistamine	Alcohol and amines	Polyamines	6481-48-7	A	21388	19392	31748	27327	24780	21643	0.178253	1.01685	0.024105
MEDP1144	C6H13NO2	L-Isoleucine	Amino acid and Its metabolomics	Amino acids	73-32-5	B	67681000	62964000	83673000	45572000	60784000	70433000	0.818981	0.824891	-0.277725
MEDP1147	C9H10O4	2 ', 6'-Dihydroxy-4'-methoxyacetophenone	Benzene and substituted derivatives	Benzene and substituted derivatives	7507-89-3	B	123020	520660	139830	109870	373780	343260	0.192595	1.05539	0.0777786
MEDP1160	C23H46NO7P	PE (18: 1 (9Z) / 0: 0)	GP	PE	89576-29-4	B	41000000	47460000	50173000	72202000	70498000	74332000	1.42449	1.56551	0.646637
MEDP1161	C4H10N3O5P	Creatine phosphate	Nucleotide And Its metabolomics	Nucleotide and Its metabolomics	67-07-2	A	75895	68801	79694	62769	60785	65170	1.29937	0.841054	-0.24973
MEDP1162	C6H7N5O	1-Methylguanine	Nucleotide And Its metabolomics	Nucleotide and Its metabolomics	938-85-2	B	50667	52766	52609	229070	425120	253060	1.4429	5.81414	2.53957
MEDP1163	C18H35NO2	Palmitoyl-EA	Alcohol and amines	Amines	94421-67-7	B	4506.8	4696.6	6313.1	4778.9	6878.6	4893	0.313579	1.06664	0.0930716
MEDP1166	C26H52NO8P	1-O-palmitoyl-2-O-acetyl-sn-glycerol-3-phosphate choline	GP	PC	-	B	57369	46447	58620	68623	65218	85872	1.15262	1.35261	0.435749
MEDP1170	C18H34O	9-octadecenal	Aldehyde,Ketones,Esters	Aldehydes	5090-41-5	A	725920	695320	1044900	594920	643580	673190	0.975674	0.775175	-0.367406
MEDP1197	C3H9N3O2S	Hypotaurocyamine	Alcohol and amines	Polyamines	1119-54-6	A	21983	16067	27812	32351	98572	23889	0.903566	2.35055	1.233
MEDP1202	C10H12FN5O3	5'-deoxy-5'-fluoroadenosine	Nucleotide And Its metabolomics	Nucleotide and Its metabolomics	731-98-6	A	69996	49291	52230	47902	91299	75680	0.602579	1.25283	0.325186
MEDP1203	C7H9NO3	(1R, 6S) -6-amino-5-oxocyclohexyl-2-ene-1-carboxylic acid ester	Aldehyde,Ketones,Esters	Esters	-	A	6661100	5382200	10731000	5507700	6562500	7651000	0.35761	0.865941	-0.207659
MEDP1211	C6H11NO	N-acetylpyrrolidine	Heterocyclic compounds	Heterocyclic compounds	4030-18-6	B	98238	100540	119330	140070	110770	132880	1.03229	1.20626	0.270537
MEDP1212	C13H24N2O	1,3-Dicyclohexylurea	Alcohol and amines	Polyamines	2387-23-7	A	761080	807390	828550	761150	796860	754100	0.708447	0.964577	-0.0520319
MEDP1221	C25H54NO6P	2-O-methyl PAF C-16	GP	LPC	-	A	123950000	116220000	139250000	148590000	140950000	162650000	1.15523	1.19179	0.253133
MEDP1241	C5H6N4O5	5-Hydroxy-2-oxo-4-ureido-2,5-dihydro-1H-imidazole-5-carboxylic acid ester	Organic acid And Its derivatives	Organicacid and Its derivatives	-	A	1535700	1434000	1924000	1394800	1552900	2172400	0.132912	1.04626	0.0652463
MEDP1242	C11H14O2	4-tert-butylbenzoic acid	Benzene and substituted derivatives	Phenolic acids	98-73-7	B	124960	120240	129160	129000	123610	128890	0.506542	1.01907	0.0272568
MEDP1246	C10H18N2O5	2,4-diacetamino-2,4,6-triphenoxy-D-mannopyranose	Carboxylic acids and derivatives	Sugar derivatives	-	B	185970	190580	264860	54159	79688	81444	1.40219	0.335653	-1.57496
MEDP1247	C15H22O2	1-deoxyvaleric acid	Organic acid And Its derivatives	Organicacid and Its derivatives	-	A	2544100	2551400	2677200	2285000	2388000	2263500	1.34855	0.892418	-0.164208
MEDP1251	C7H5NS2	2-Mercaptobenzothiazole	Heterocyclic compounds	Heterocyclic compounds	149-30-4	B	113600	112130	105290	101120	101170	115680	0.602478	0.960576	-0.0580277
MEDP1271	C16H22O4	2-Ethylhexyl phthalate	Aldehyde,Ketones,Esters	Esters	4376-20-9	B	8123100	6761600	8206900	7124100	7262600	7246500	0.659037	0.936843	-0.0941211
MEDP1272	C27H44O8	20,26-dihydroxyecdysone	Hormones and hormone related compunds	Hormones and hormone related compunds	19458-46-9	A	31545000	32245000	35812000	36072000	38480000	41799000	1.17345	1.16816	0.224237
MEDP1274	C24H36O2	(4Z, 7Z, 10Z, 13Z, 16Z, 19Z) -Eicosahexaenoate	Aldehyde,Ketones,Esters	Esters	81926-94-5	A	18682	12419	24582	21388	28735	16149	0.514532	1.19017	0.251163
MEDP1276	C5H5N5O	Guanine	Nucleotide And Its metabolomics	Nucleotide and Its metabolomics	73-40-5	A	11818	8429.9	11276	6400	11409	20309	0.159044	1.20918	0.274026
MEDP1280	C15H22N6O5S	S-Adenosyl-L-Methionine	Amino acid and Its metabolomics	Amino acid derivatives	29908-03-0	A	305820	323050	446210	494950	410750	461690	1.03127	1.2719	0.346981
MEDP1294	C8H16N2O3	L-Leucyl-L-glycine	Amino acid and Its metabolomics	Small Peptide	615-82-7	B	2079900	1542300	2899100	402580	652630	564760	1.39554	0.248412	-2.00919
MEDP1295	C9H13N3O5	Cytarabine	Nucleotide And Its metabolomics	Nucleotide and Its metabolomics	147-94-4	B	139060	97639	96091	172060	266010	243880	1.30526	2.04919	1.03505
MEDP1304	C9H15NO2	Piperidone	Heterocyclic compounds	Heterocyclic compounds	28186	A	473080	745070	611760	1186400	785080	729220	1.03885	1.47586	0.561561
MEDP1314	C12H14O4	Monoisobutyl phthalate	Aldehyde,Ketones,Esters	Esters	30833-53-5	B	224930	195100	246350	245350	262400	255210	1.03146	1.14493	0.195262
MEDP1317	C19H38O4	MAG(16:1)	GL	MG	-	B	28755	16501	35573	28329	20411	27090	0.0935616	0.938153	-0.0921043
MEDP1318	C30H55NO7P	LysoPC 22:4 (2n isomer1)	GP	LPC	-	A	839350	914640	1320700	1920500	1513200	2055700	1.27924	1.78535	0.836208
MEDP1319	C30H55NO7P	LysoPC 22:4	GP	LPC	-	A	839350	914640	1320700	1920500	1513200	2055700	1.27924	1.78535	0.836208
MEDP1320	C30H53NO7P	LysoPC 22:5 (2n isomer3)	GP	LPC	-	A	273940	274790	367530	533090	387560	560410	1.23466	1.61642	0.692801
MEDP1321	C30H53NO7P	LysoPC 22:5 (2n isomer2)	GP	LPC	-	A	273940	274790	367530	533090	387560	560410	1.23466	1.61642	0.692801
MEDP1322	C30H53NO7P	LysoPC 22:5 (2n isomer1)	GP	LPC	-	A	322260	277400	433080	544000	420150	565580	1.13915	1.48123	0.5668
MEDP1325	C30H51NO7P	LysoPC 22:6	GP	LPC	-	A	2863600	3006400	4481300	5187500	4214800	5822000	1.1129	1.47076	0.556564
MEDP1326	C28H57NO7P	LysoPC 20:1(2n isomer)	GP	LPC	-	A	1300800	1168600	1776600	1748400	1605100	2178300	0.956305	1.30283	0.381645
MEDP1328	C28H55NO7P	LysoPC 20:2(2n isomer2)	GP	LPC	-	A	1288000	1341900	1604900	1877700	1977900	2371800	1.30611	1.47053	0.556336
MEDP1330	C28H55NO7P	LysoPC 20:2(2n isomer1)	GP	LPC	-	A	1288000	1341900	1604900	1877700	1977900	2371800	1.30611	1.47053	0.556336
MEDP1331	C28H53NO7P	LysoPC 20:3(2n isomer)	GP	LPC	-	A	235630	200250	278480	654840	642300	697110	1.44387	2.79166	1.48112
MEDP1332	C28H53NO7P	LysoPC 20:3	GP	LPC	-	A	235630	200250	278480	654840	642300	697110	1.44387	2.79166	1.48112
MEDP1333	C28H51NO7P	LysoPC 20:4(2n isomer)	GP	LPC	-	A	566590	522770	677420	727890	671970	776350	1.12822	1.23174	0.300695
MEDP1334	C28H51NO7P	LysoPC 20:4	GP	LPC	-	A	566590	522770	677420	727890	671970	776350	1.12822	1.23174	0.300695
MEDP1335	C28H49NO7P	LysoPC 20:5	GP	LPC	-	A	95753	85693	125920	97679	92230	97916	0.326554	0.936424	-0.0947657
MEDP1336	C28H49NO7P	LysoPC 20:5(2n isomer)	GP	LPC	-	A	81724	84231	99731	99204	98888	124500	1.01435	1.21419	0.279988
MEDP1337	C26H55NO7P	LysoPC 18:0(2n isomer)	GP	LPC	-	A	19042000	20466000	23149000	26275000	25353000	33398000	1.19999	1.35701	0.440428
MEDP1339	C26H53NO7P	LysoPC 18:1(2n isomer)	GP	LPC	-	A	81393000	89036000	102130000	127050000	121310000	136370000	1.35485	1.41155	0.497278
MEDP1341	C26H51NO7P	LysoPC 18:2(2n isomer1)	GP	LPC	-	A	4252200	3475600	5169700	8435600	7730300	10059000	1.364	2.03333	1.02385
MEDP1345	C26H49NO7P	LysoPC 18:3(2n isomer2)	GP	LPC	-	A	78982	106540	157630	149440	119080	207250	0.808687	1.38647	0.471417
MEDP1346	C24H51NO7P	LysoPC 16:0(2n isomer)	GP	LPC	-	A	122480000	130960000	146370000	136500000	149080000	156620000	0.905085	1.10603	0.145384
MEDP1348	C24H49NO7P	LysoPC 16:1(2n isomer)	GP	LPC	-	B	1089700	1139900	1658400	2497300	2580600	2920800	1.3756	2.05728	1.04074
MEDP1360	C10H15NO6	Mycosporine glycine	Amino acid and Its metabolomics	Amino acid derivatives	65318-21-0	A	740820	858760	249910	104190	320590	168260	1.08717	0.320651	-1.64093
MEDP1373	C29H53NO4	Carnitine C22:2	FA	CAR	-	B	183210	210980	211480	311820	302370	335750	1.42871	1.56841	0.649304
MEDP1440	C12H23NO4	Carnitine C5:0	FA	CAR	-	B	122870	152470	105250	12864	20544	14640	1.44805	0.126246	-2.98569
MEDP1442	C11H21NO4	Carnitine C4:0	FA	CAR	-	B	208850	270360	193670	153500	152910	206180	1.03405	0.761785	-0.392544
MEDP1446	C18H33NO	Octadecadienamide	Alcohol and amines	Amines	-	B	43493	34204	14180	44908	30007	17561	0.0693192	1.00652	0.00937525
MEDP1449	C25H38O4	MG(22:6)isomer	GL	MG	-	A	119740	104340	128650	205290	262810	286880	1.39921	2.14039	1.09787
MEDP1450	C25H38O4	MG(22:6)	GL	MG	-	A	119740	104340	128650	205290	262810	286880	1.39921	2.14039	1.09787
MEDP1451	C25H40O4	MG(22:5) isomer	GL	MG	-	A	1001.9	799.51	1644	1557.7	1632.9	2513.8	1.03033	1.65565	0.727399
MEDP1452	C25H40O4	MG(22:5)	GL	MG	-	A	1001.9	799.51	1644	1557.7	1632.9	2513.8	1.03033	1.65565	0.727399
MEDP1453	C23H36O4	MG(20:5)isomer	GL	MG	-	A	8155.2	5120.1	6154.8	4533.2	5851.1	5243.9	0.833019	0.804329	-0.314142
MEDP1454	C23H36O4	MG(20:5)	GL	MG	-	A	8155.2	5120.1	6154.8	4533.2	5851.1	5243.9	0.833019	0.804329	-0.314142
MEDP1455	C23H38O4	MG(20:4)isomer	GL	MG	-	A	28894	26221	26402	15129	24834	19444	1.10662	0.728768	-0.456468
MEDP1472	C7H8N2O2	1-Methyl-6-oxo-1,6-dihydropyridine-3-carboxamide	Heterocyclic compounds	Pyridine and pyridine derivatives	701-44-0	B	33393	36102	24360	68503	119300	93357	1.38182	2.99568	1.58289
MEDP1481	C15H14O4	Menadiol Diacetate	CoEnzyme and vitamins	CoEnzyme and vitamins	573-20-6	B	25722	18794	26735	21150	20136	21414	0.691557	0.879988	-0.184445
MEDP1488	C8H18N4O2	SDMA	Organic acid And Its derivatives	Organicacid and Its derivatives	30344-00-4	A	757820	650770	1315300	520870	755840	664570	0.778028	0.712687	-0.48866
MEDP1490	C5H9NO3	Cis-4-Hydroxy-D-Proline	Amino acid and Its metabolomics	Amino acid derivatives	2584-71-6	A	108170	87741	165690	2323400	2344900	2416100	1.46106	19.5918	4.29218
MEDP1493	C11H15N5O4	N6-methyladenosine	Nucleotide And Its metabolomics	Nucleotide and Its metabolomics	1867-73-8	B	144670	141170	151880	532130	1036100	734920	1.43501	5.2617	2.39553
MEDP1494	C8H15NO6	N-Acetyl-D-Galactosamine	Alcohol and amines	Amines	1811-31-0	B	38441	24441	44392	58574	41929	54785	0.994326	1.44758	0.533646
MEDP1496	C4H9NO2	L-2-Aminobutyric acid	Organic acid And Its derivatives	Organicacid and Its derivatives	1492-24-6	B	7919300	7824400	9255100	10349000	9688700	11063000	1.25364	1.24409	0.315088
MEDP1498	C4H4N6O	8-Azaguanine	Nucleotide And Its metabolomics	Nucleotide and Its metabolomics	134-58-7	B	211710	232110	801480	1937800	2850100	2152500	1.34255	5.57328	2.47853
MEDP1500	C21H28O2	16-Dehydroprogesterone	Hormones and hormone related compunds	Hormones and hormone related compunds	1096-38-4	B	61230	37389	35989	67536	63628	89930	1.12878	1.6425	0.715896
MEDP1501	C4H5N3O	Isocytosine	Nucleotide And Its metabolomics	Nucleotide and Its metabolomics	108-53-2	B	838240	636760	523640	699290	1132200	953890	0.937479	1.39364	0.478856
MEDP1503	C7H11N3O	N-Acetylhistamine	Alcohol and amines	Amines	673-49-4	B	227840	211180	203460	261530	253620	213910	0.98348	1.13476	0.182386
MEDP1506	C11H22N2O3	Leu-Val	Amino acid and Its metabolomics	Small Peptide	13588-95-9	B	3540800	2805500	5407100	646920	898500	1923700	1.287	0.295159	-1.76044
MEDP1507	C13H17N3O4	Phe-Asn	Amino acid and Its metabolomics	Small Peptide	-	B	936910	1170200	1350800	95413	150540	197640	1.43746	0.128284	-2.96259
MEDP1508	C14H20N2O3S	Phe-Met	Amino acid and Its metabolomics	Small Peptide	15080-84-9	B	2217200	2278600	2797200	279550	327450	439250	1.45817	0.143459	-2.80128
MEDP1512	C14H20N2O3	Phe-Val	Amino acid and Its metabolomics	Small Peptide	-	B	5743500	5904200	7173800	1135100	1428000	1880800	1.44171	0.236108	-2.08248
